# Supplementary material for: Identification of the Campanian Ignimbrite in the Dead Sea and consequent time-transgressive hydroclimatic shifts in the Eastern Mediterranean
Source: Sci Rep. 2024 May 27;14:12114. doi: 10.1038/s41598-024-59639-7 (PMC11130199; doi:10.1038/s41598-024-59639-7)
Supplement: Supplementary file 2 — Supplementary Tables. [file 41598_2024_59639_MOESM2_ESM.xlsx]

## Sheet: S1 Major and minor elements
Table S1: Major and minor element glass compositions from all samples described in the main paper. Data is presented as non-normalised with analytical totals and also as corrected normalised to 100% that is presented in the main paper
Low resolution samples (5cm)
Sample	Lab-ID	Site-Hole	Core	Section	Core depth (cm)		Composite depth (m)		EPMA	Run Date	Beam diameter	Non-normalised data														Corrected normalised
					From	To	From	To				Al2O3	K2O	FeO	Na2O	CaO	SiO2	MgO	TiO2	MnO	P2O5	F	Cl	Analytical total	Tephra correlation	Corr. Total	Corr. Diff	Al2O3	K2O	FeO	Na2O	CaO	SiO2	MgO	TiO2	MnO	P2O5	F	Cl
DS_137.51	CI-134	1A	59	1	25	20	137.51	137.46	University of Potsdam	04102022	10	17.543	8.928	2.897	3.897	2.2	58.27	0.544	0.323	0.079	0.11	0	0.411	95.109	Campanian Ignimbrite	94.791	1.05495	18.507	9.41862	3.0562	4.11115	2.3209	61.4721	0.573894	0.34075	0.0833412	0.116045	0	0.433585
DS_137.51	CI-134	1A	59	1	25	20	137.51	137.46	University of Potsdam	04102022	10	17.115	8.833	3.216	3.441	2.284	57.308	0.653	0.35	0.095	0.12	0	0.329	93.67	Campanian Ignimbrite	93.415	1.07049	18.3215	9.45565	3.4427	3.68356	2.445	61.3477	0.699031	0.374672	0.101697	0.128459	0	0.352192
DS_137.51	CI-134	1A	59	1	25	20	137.51	137.46	University of Potsdam	04102022	10	17.104	8.381	2.867	4.079	2.053	58.653	0.514	0.368	0.099	0.12	0	0.327	94.491	Campanian Ignimbrite	94.238	1.06114	18.1498	8.89344	3.0423	4.3284	2.17853	62.2392	0.545428	0.390501	0.105053	0.127337	0	0.346994
DS_137.51	CI-134	1A	59	1	25	20	137.51	137.46	University of Potsdam	04102022	10	18.403	6.421	2.785	4.56	1.622	56.438	0.315	0.424	0.199	0.053	0.162	0.682	91.842	Campanian Ignimbrite	91.22	1.09625	20.1743	7.03903	3.05306	4.9989	1.77812	61.8702	0.345319	0.46481	0.218154	0.0581013	0.177593	0.747643
DS_137.51	CI-134	1A	59	1	25	20	137.51	137.46	University of Potsdam	04102022	10	17.433	7.102	2.487	4.861	1.893	59.16	0.391	0.338	0.163	0.115	0.094	0.386	94.296	Campanian Ignimbrite	93.943	1.06448	18.557	7.5599	2.64735	5.17441	2.01505	62.9744	0.41621	0.359793	0.173509	0.122415	0.100061	0.410887
DS_137.51	CI-134	1A	59	1	25	20	137.51	137.46	University of Potsdam	04102022	10	17.923	6.821	2.722	4.539	1.878	58.011	0.434	0.295	0.118	0.124	0.056	0.354	93.171	Campanian Ignimbrite	92.865	1.07683	19.3001	7.34507	2.93114	4.88774	2.02229	62.4681	0.467345	0.317665	0.127066	0.133527	0.0603026	0.381199
DS_137.51	CI-134	1A	59	1	25	20	137.51	137.46	University of Potsdam	04102022	10	17.647	6.544	2.997	5.887	1.541	58.046	0.289	0.408	0.172	0.096	0.093	0.746	94.259	Campanian Ignimbrite	93.627	1.06807	18.8482	6.98944	3.201	6.28772	1.64589	61.9971	0.308672	0.435772	0.183708	0.102535	0.0993303	0.796779
DS_137.51	CI-134	1A	59	1	25	20	137.51	137.46	University of Potsdam	04102022	10	14.048	8.089	2.993	4.312	1.996	60.832	0.381	0.327	0.135	0.162	0	0.399	93.584	Campanian Ignimbrite	93.275	1.0721	15.0608	8.67221	3.20879	4.62289	2.13991	65.2179	0.40847	0.350576	0.144733	0.17368	0	0.427767
DS_137.51	CI-134	1A	59	1	25	20	137.51	137.46	University of Potsdam	04102022	10	17.315	7.086	2.723	4.461	2.157	58.056	0.487	0.273	0.111	0.124	0	0.337	93.054	Campanian Ignimbrite	92.793	1.07767	18.6598	7.63635	2.93449	4.80747	2.32453	62.5651	0.524824	0.294203	0.119621	0.133631	0	0.363174
DS_137.51	CI-134	1A	59	1	25	20	137.51	137.46	University of Potsdam	04102022	10	17.103	7.92	3.183	3.622	2.422	58.331	0.701	0.346	0.068	0.201	0	0.207	94.057	Campanian Ignimbrite	93.897	1.065	18.2146	8.43477	3.38988	3.85742	2.57942	62.1223	0.746563	0.368489	0.0724198	0.214064	0	0.220454
DS_137.51	CI-134	1A	59	1	25	20	137.51	137.46	University of Potsdam	04102022	10	18.317	7.353	2.664	4.573	1.453	56.753	0.303	0.362	0.191	0.054	0	0.641	92.519	Campanian Ignimbrite	92.023	1.08668	19.9048	7.99039	2.89493	4.96941	1.57895	61.6726	0.329266	0.39338	0.207557	0.058681	0	0.696565
DS_137.51	CI-134	1A	59	1	25	20	137.51	137.46	University of Potsdam	04102022	10	10.438	3.727	2.626	2.634	0.647	70.081	0.002	0.27	0.098	0	0	0.064	90.573	Other	90.523	1.10469	11.5308	4.11719	2.90092	2.90976	0.714735	77.4179	0.00220938	0.298267	0.10826	0	0	0.0707003
DS_137.51	CI-134	1A	59	1	25	20	137.51	137.46	University of Potsdam	04102022	10	18.318	7.4	2.594	4.224	1.82	56.445	0.391	0.392	0.118	0.07	0	0.451	92.121	Campanian Ignimbrite	91.772	1.08966	19.9603	8.06346	2.82657	4.60271	1.98318	61.5057	0.426056	0.427146	0.12858	0.076276	0	0.491435
DS_137.51	CI-134	1A	59	1	25	20	137.51	137.46	University of Potsdam	04102022	10	17.63	6.552	2.877	6.035	1.625	57.61	0.305	0.437	0.204	0.045	0.17	0.751	94	Campanian Ignimbrite	93.32	1.07158	18.892	7.021	3.08294	6.467	1.74132	61.7338	0.326832	0.468281	0.218603	0.0482212	0.182169	0.804758
DS_137.51	CI-134	1A	59	1	25	20	137.51	137.46	University of Potsdam	04102022	10	17.583	6.668	2.917	6.571	1.585	57.597	0.287	0.367	0.215	0.041	0.116	0.794	94.513	Campanian Ignimbrite	93.831	1.06575	18.739	7.10639	3.10878	7.00302	1.68921	61.3838	0.305869	0.391129	0.229135	0.0436956	0.123627	0.846202
DS_137.51	CI-134	1A	59	1	25	20	137.51	137.46	University of Potsdam	04102022	10	17.84	6.915	2.852	6.432	1.666	58.79	0.285	0.38	0.237	0.093	0.158	0.8	96.2	Campanian Ignimbrite	95.49	1.04723	18.6826	7.2416	2.9867	6.73578	1.74469	61.5667	0.298461	0.397947	0.248194	0.0973924	0.165462	0.837784
DS_137.51	CI-134	1A	59	1	25	20	137.51	137.46	University of Potsdam	04102022	10	17.892	6.646	2.889	6.405	1.631	58.685	0.298	0.452	0.176	0.085	0.076	0.733	95.771	Campanian Ignimbrite	95.159	1.05087	18.8022	6.9841	3.03597	6.73084	1.71397	61.6705	0.31316	0.474994	0.184954	0.0893242	0.0798663	0.77029
DS_137.51	CI-134	1A	59	1	25	20	137.51	137.46	University of Potsdam	04102022	10	17.813	6.685	2.989	6.317	1.655	59.112	0.306	0.406	0.225	0.057	0.104	0.768	96.22	Campanian Ignimbrite	95.565	1.04641	18.6397	6.99524	3.12771	6.61016	1.73181	61.8553	0.320201	0.424842	0.235442	0.0596453	0.108826	0.803642
DS_137.51	CI-134	1A	59	1	25	20	137.51	137.46	University of Potsdam	04102022	10	17.719	6.864	2.772	5.989	1.647	58.938	0.304	0.403	0.217	0.11	0.04	0.697	95.526	Campanian Ignimbrite	94.963	1.05304	18.6588	7.22808	2.91903	6.30667	1.73436	62.0642	0.320125	0.424376	0.22851	0.115835	0.0421217	0.73397
DS_137.51	CI-134	1A	59	1	25	20	137.51	137.46	University of Potsdam	04102022	10	17.499	7.232	2.649	5.377	1.678	59.077	0.339	0.369	0.157	0.09	0	0.535	94.881	Campanian Ignimbrite	94.467	1.05857	18.5239	7.65558	2.80415	5.69193	1.77628	62.5372	0.358855	0.390613	0.166196	0.0952714	0	0.566335
DS_137.51	CI-134	1A	59	1	25	20	137.51	137.46	University of Potsdam	04102022	10	7.803	3.949	7.374	4.299	0.375	67.279	0.014	0.414	0.354	0.03	0	0.219	92.061	Other	91.891	1.08825	8.49158	4.29748	8.02472	4.67837	0.408092	73.2161	0.0152354	0.450534	0.385239	0.0326474	0	0.238326
DS_137.51	CI-134	1A	59	1	25	20	137.51	137.46	University of Potsdam	04102022	10	17.754	6.633	2.795	5.605	2.063	58.769	0.5	0.369	0.108	0.116	0	0.396	95.019	Campanian Ignimbrite	94.712	1.05583	18.7452	7.00334	2.95105	5.91794	2.17818	62.0502	0.527916	0.389602	0.11403	0.122477	0	0.41811
DS_137.51	CI-134	1A	59	1	25	20	137.51	137.46	University of Potsdam	04102022	10	8.066	4.028	7.615	6.218	0.35	69.534	0.011	0.465	0.301	0.081	0	0.216	96.836	Other	96.669	1.03446	8.34394	4.1668	7.8774	6.43226	0.36206	71.93	0.011379	0.481023	0.311372	0.0837911	0	0.223443
DS_137.51	CI-134	1A	59	1	25	20	137.51	137.46	University of Potsdam	04102022	10	17.702	6.741	2.719	6.338	1.622	58.246	0.312	0.361	0.223	0.044	0.175	0.755	94.994	Campanian Ignimbrite	94.308	1.06036	18.7704	7.14786	2.88311	6.72053	1.7199	61.7615	0.330831	0.382788	0.236459	0.0466556	0.185562	0.800568
DS_137.51	CI-134	1A	59	1	25	20	137.51	137.46	University of Potsdam	04102022	10	17.695	6.659	2.827	6.378	1.649	58.425	0.303	0.424	0.225	0.077	0.176	0.771	95.361	Campanian Ignimbrite	94.662	1.05639	18.6928	7.0345	2.98641	6.73766	1.74199	61.7196	0.320086	0.447909	0.237688	0.081342	0.185925	0.814477
DS_137.51	CI-134	1A	59	1	25	20	137.51	137.46	University of Potsdam	04102022	10	16.83	6.79	2.922	5.894	1.578	59.674	0.312	0.436	0.222	0.067	0.046	0.749	95.332	Campanian Ignimbrite	94.725	1.05569	17.7672	7.16812	3.08472	6.22222	1.66587	62.9971	0.329375	0.46028	0.234363	0.0707311	0.0485616	0.79071
DS_137.51	CI-134	1A	59	1	25	20	137.51	137.46	University of Potsdam	04102022	10	17.963	6.687	2.765	6.35	1.674	57.738	0.288	0.436	0.225	0.05	0.132	0.807	94.877	Campanian Ignimbrite	94.176	1.06184	19.0739	7.10054	2.93599	6.74269	1.77752	61.3086	0.30581	0.462963	0.238914	0.0530921	0.140163	0.856906
DS_137.51	CI-134	1A	59	1	25	20	137.51	137.46	University of Potsdam	04102022	10	14.652	6.662	2.779	5.731	2.128	62.216	0.417	0.341	0.063	0.164	0.023	0.274	95.378	Campanian Ignimbrite	95.153	1.05094	15.3984	7.00136	2.92056	6.02293	2.2364	65.3852	0.438242	0.35837	0.0662092	0.172354	0.0241716	0.287957
DS_137.51	CI-134	1A	59	1	25	20	137.51	137.46	University of Potsdam	04102022	10	18.161	6.876	2.773	5.839	1.641	57.005	0.318	0.357	0.21	0.046	0.094	0.781	93.885	Campanian Ignimbrite	93.226	1.07266	19.4806	7.37562	2.97449	6.26327	1.76024	61.1471	0.341107	0.38294	0.225259	0.0493425	0.10083	0.837749
DS_137.51	CI-134	1A	59	1	25	20	137.51	137.46	University of Potsdam	04102022	10	17.61	6.716	2.883	6.312	1.702	58.31	0.305	0.397	0.216	0.095	0.151	0.756	95.218	Campanian Ignimbrite	94.546	1.05769	18.6259	7.10342	3.04931	6.67612	1.80018	61.6737	0.322594	0.419901	0.22846	0.10048	0.159711	0.799611
DS_137.51	CI-134	1A	59	1	25	20	137.51	137.46	University of Potsdam	04102022	10	16.78	6.71	2.869	5.626	1.686	57.302	0.279	0.423	0.216	0.023	0.129	0.774	92.588	Campanian Ignimbrite	91.914	1.08797	18.2562	7.3003	3.1214	6.12094	1.83432	62.3431	0.303545	0.460213	0.235002	0.0250234	0.140349	0.842092
DS_137.51	CI-134	1A	59	1	25	20	137.51	137.46	University of Potsdam	04102022	10	17.745	6.773	2.718	6.046	1.728	57.445	0.299	0.399	0.267	0.048	0.151	0.743	94.13	Campanian Ignimbrite	93.468	1.06988	18.9851	7.24633	2.90795	6.46852	1.84876	61.4595	0.319896	0.426884	0.285659	0.0513545	0.161553	0.794924
DS_137.51	CI-134	1A	59	1	25	20	137.51	137.46	University of Potsdam	04102022	5	17.695	8.566	3.201	3.528	2.243	59.093	0.592	0.358	0.109	0.145	0	0.305	95.766	Campanian Ignimbrite	95.53	1.04679	18.523	8.96682	3.35078	3.69308	2.34795	61.8581	0.619701	0.374751	0.1141	0.151785	0	0.319271
DS_137.51	CI-134	1A	59	1	25	20	137.51	137.46	University of Potsdam	04102022	5	17.864	8.59	2.977	4.091	2.195	60.223	0.513	0.369	0.107	0.024	0	0.375	97.243	Campanian Ignimbrite	96.953	1.03143	18.4254	8.85996	3.07056	4.21957	2.26398	62.1157	0.529122	0.380597	0.110363	0.0247543	0	0.386785
DS_137.51	CI-134	1A	59	1	25	20	137.51	137.46	University of Potsdam	04102022	5	17.945	6.625	2.654	5.156	1.696	58.285	0.308	0.354	0.241	0.021	0.111	0.738	93.92	Campanian Ignimbrite	93.285	1.07198	19.2367	7.10189	2.84504	5.52715	1.81808	62.4806	0.330171	0.379482	0.258348	0.0225117	0.11899	0.791124
DS_137.51	CI-134	1A	59	1	25	20	137.51	137.46	University of Potsdam	04102022	5	17.825	7.526	2.71	4.909	1.942	59.734	0.41	0.346	0.135	0.067	0	0.476	95.973	Campanian Ignimbrite	95.604	1.04598	18.6446	7.87206	2.83461	5.13472	2.0313	62.4806	0.428852	0.36191	0.141207	0.0700807	0	0.497887
DS_137.51	CI-134	1A	59	1	25	20	137.51	137.46	University of Potsdam	04102022	5	18.396	6.454	2.78	5.725	1.566	61.256	0.303	0.377	0.212	0.068	0.102	0.742	97.771	Campanian Ignimbrite	97.137	1.02947	18.9382	6.64422	2.86194	5.89374	1.61216	63.0614	0.311931	0.388112	0.218248	0.0700042	0.105006	0.76387
DS_137.51	CI-134	1A	59	1	25	20	137.51	137.46	University of Potsdam	04102022	5	18.557	8.069	3.043	3.541	2.2	57.162	0.585	0.426	0.088	0.054	0	0.403	94.037	Campanian Ignimbrite	93.725	1.06695	19.7994	8.60923	3.24673	3.77807	2.34729	60.9891	0.624166	0.454521	0.0938917	0.0576154	0	0.429981
DS_137.51	CI-134	1A	59	1	25	20	137.51	137.46	University of Potsdam	04102022	5	17.978	6.881	2.918	3.197	2.196	61.671	0.51	0.358	0.163	0.141	0.029	0.32	96.278	Campanian Ignimbrite	96.013	1.04153	18.7245	7.16674	3.03917	3.32976	2.28719	64.2319	0.531178	0.372866	0.169769	0.146855	0.0302042	0.333288
DS_137.51	CI-134	1A	59	1	25	20	137.51	137.46	University of Potsdam	04102022	5	17.821	8.205	3.121	3.296	2.496	60.2	0.7	0.32	0.124	0.192	0	0.199	96.629	Campanian Ignimbrite	96.475	1.03654	18.4721	8.50479	3.23503	3.41643	2.5872	62.3996	0.725577	0.331692	0.128531	0.199015	0	0.206271
DS_137.51	CI-134	1A	59	1	25	20	137.51	137.46	University of Potsdam	04102022	5	18.446	7.518	2.791	5.089	1.678	60.314	0.317	0.481	0.211	0.05	0	0.716	97.449	Campanian Ignimbrite	96.895	1.03204	19.0371	7.75891	2.88044	5.25208	1.73177	62.2468	0.327158	0.496414	0.217761	0.0516022	0	0.738944
DS_137.51	CI-134	1A	59	1	25	20	137.51	137.46	University of Potsdam	04102022	5	17.684	7.42	2.703	4.573	1.908	59.572	0.416	0.344	0.146	0.039	0	0.473	95.171	Campanian Ignimbrite	94.805	1.0548	18.653	7.82659	2.85112	4.82359	2.01255	62.8363	0.438795	0.36285	0.154	0.0411371	0	0.498919
DS_137.51	CI-134	1A	59	1	25	20	137.51	137.46	University of Potsdam	04102022	5	17.896	7.432	2.628	4.679	1.888	60.151	0.413	0.309	0.105	0.151	0	0.481	96.024	Campanian Ignimbrite	95.652	1.04546	18.7095	7.76983	2.74746	4.89169	1.97382	62.8853	0.431774	0.323046	0.109773	0.157864	0	0.502865
DS_137.51	CI-134	1A	59	1	25	20	137.51	137.46	University of Potsdam	04102022	5	18.288	6.709	2.927	5.919	1.673	60.854	0.306	0.383	0.241	0.084	0.171	0.778	98.085	Campanian Ignimbrite	97.384	1.02686	18.7793	6.88922	3.00563	6.078	1.71794	62.4887	0.31422	0.393288	0.247474	0.0862565	0.175594	0.798899
DS_137.51	CI-134	1A	59	1	25	20	137.51	137.46	University of Potsdam	04102022	5	18.051	6.729	2.763	5.54	1.723	58.884	0.29	0.423	0.267	0.054	0.107	0.789	95.397	Campanian Ignimbrite	94.724	1.0557	19.0564	7.1038	2.9169	5.84857	1.81897	62.1638	0.306153	0.446561	0.281872	0.0570077	0.11296	0.832946
DS_137.51	CI-134	1A	59	1	25	20	137.51	137.46	University of Potsdam	04102022	5	18.319	7.145	2.545	3.202	1.747	60.768	0.375	0.39	0.162	0.038	0.035	0.484	95.086	Campanian Ignimbrite	94.691	1.05607	19.3461	7.5456	2.68769	3.38153	1.84495	64.1751	0.396025	0.411866	0.171083	0.0401305	0.0369623	0.511136
DS_137.51	CI-134	1A	59	1	25	20	137.51	137.46	University of Potsdam	04102022	5	11.215	3.827	2.002	2.266	0.436	73.426	0	0.199	0.057	0.012	0	0.068	93.493	Other	93.44	1.07021	12.0024	4.09568	2.14255	2.42509	0.46661	78.5809	0	0.212971	0.0610017	0.0128425	0	0.072774
DS_137.51	CI-134	1A	59	1	25	20	137.51	137.46	University of Potsdam	04102022	5	18.514	6.768	2.866	6.151	1.718	59.413	0.277	0.34	0.203	0.016	0.065	0.761	96.893	Campanian Ignimbrite	96.266	1.03879	19.2321	7.03052	2.97717	6.38959	1.78464	61.7175	0.287744	0.353188	0.210874	0.0166206	0.0675212	0.790518
High resolution samples (1cm)
Sample	Lab-ID	Site-Hole	Core	Section	Core depth (cm)		Composite depth (m)		EPMA	Run Date	Beam diameter	Non-normalised													Tephra	Corrected normalised
					From	To	From	To				Al2O3	K2O	FeO	Na2O	CaO	SiO2	MgO	TiO2	MnO	P2O5	F	Cl	Analytical total		Corr. Total	Corr. Diff	Al2O3	K2O	FeO	Na2O	CaO	SiO2	MgO	TiO2	MnO	P2O5	F	Cl
DS_137.85	PT1778	1A	59	1	22.5	21.5	137.495	137.485	GFZ-Potsdam	16052023	10	12.62	3.73	2.27	3.89	0.7892	73.45	0.0083	0.1565	0.073	0	0	0.1223	97.1093	Other	96.987	1.03107	13.0121	3.84588	2.34052	4.01085	0.813717	75.7318	0.00855785	0.161362	0.0752678	0	0	0.126099
DS_137.85	PT1778	1A	59	1	22.5	21.5	137.495	137.485	GFZ-Potsdam	16052023	10	14.7	3.61	1.87	2.78	1.71	70.57	0.4998	0.3175	0.0379	0.0231	0	0.1369	96.2552	Other	96.1183	1.04038	15.2937	3.75579	1.94552	2.89227	1.77906	73.4199	0.519984	0.330322	0.0394306	0.0240329	0	0.142429
DS_137.495	PT1779	1A	59	1	23.5	22.5	137.495	137.485	GFZ-Potsdam	16052023	10	8.29	4.11	7.69	5.01	0.3717	69.82	0	0.372	0.3293	0.0275	0	0.244	96.2645	Other	96.0205	1.04144	8.63357	4.28034	8.00871	5.21764	0.387105	72.7136	0	0.387417	0.342948	0.0286397	0	0.254112
DS_137.495	PT1779	1A	59	1	23.5	22.5	137.495	137.485	GFZ-Potsdam	16052023	10	12.76	4.02	2.92	5.49	0.5382	68.73	0.0213	0.1498	0.0855	0.0023	0	0.1748	94.8919	Other	94.7171	1.05578	13.4717	4.24422	3.08286	5.79621	0.568218	72.5635	0.022488	0.158155	0.0902688	0.00242828	0	0.18455
DS_137.495	PT1779	1A	59	1	23.5	22.5	137.495	137.485	GFZ-Potsdam	16052023	10	12.45	3.65	2.28	4.17	0.7531	71.81	0.0142	0.1441	0.0632	0.0254	0	0.1443	95.5043	Other	95.36	1.04866	13.0558	3.8276	2.39094	4.3729	0.789744	75.3041	0.0148909	0.151112	0.0662752	0.0266359	0	0.151321
DS_137.495	PT1779	1A	59	1	23.5	22.5	137.495	137.485	GFZ-Potsdam	16052023	10	13.01	4.91	1.91	4.41	0.2539	71.71	0.0422	0.1659	0.1245	0.0208	0	0.2448	96.8021	Other	96.5573	1.03565	13.4739	5.08506	1.9781	4.56724	0.262953	74.2668	0.0437046	0.171815	0.128939	0.0215416	0	0.253528
DS_137.495	PT1779	1A	59	1	23.5	22.5	137.495	137.485	GFZ-Potsdam	16052023	10	17.89	7.26	2.79	5.36	1.63	58.81	0.3762	0.3842	0.1696	0.0701	0	0.6269	95.367	Campanian Ignimbrite	94.7401	1.05552	18.8832	7.66307	2.9449	5.65758	1.7205	62.0751	0.397086	0.40553	0.179016	0.0739919	0	0.661705
DS_137.495	PT1779	1A	59	1	23.5	22.5	137.495	137.485	GFZ-Potsdam	16052023	10	17.57	6.62	3.12	6.22	1.56	59.48	0.3438	0.3901	0.2228	0.0453	0	0.7584	96.3304	Campanian Ignimbrite	95.572	1.04633	18.384	6.92671	3.26455	6.50818	1.63228	62.2358	0.359729	0.408174	0.233123	0.0473988	0	0.793538
DS_137.495	PT1779	1A	59	1	23.5	22.5	137.495	137.485	GFZ-Potsdam	16052023	10	11.19	3.91	2.96	2.6	0.6283	71.66	0.01	0.3209	0.1186	0.044	0	0.0414	93.4832	Other	93.4418	1.07018	11.9754	4.18442	3.16775	2.78248	0.672397	76.6894	0.0107018	0.343422	0.126924	0.0470881	0	0.0443057
DS_137.495	PT1779	1A	59	1	23.5	22.5	137.495	137.485	GFZ-Potsdam	16052023	5	12.44	4.51	2.93	4.81	0.6193	67.68	0	0.196	0.0748	0	0	0.16	93.4201	Other	93.2601	1.07227	13.339	4.83594	3.14175	5.15762	0.664057	72.5712	0	0.210165	0.0802058	0	0	0.171563
DS_137.51_1cm	PT1780	1A	59	1	25	23.5	137.51	137.495	GFZ-Potsdam	16052023	5	17.71	6.78	2.9	5.58	1.6	58.46	0.3384	0.3855	0.2083	0.034	0	0.7378	94.734	Campanian Ignimbrite	93.9962	1.06387	18.8412	7.21306	3.08523	5.93641	1.7022	62.194	0.360015	0.410123	0.221605	0.0361717	0	0.784925
DS_137.51_1cm	PT1780	1A	59	1	25	23.5	137.51	137.495	GFZ-Potsdam	16052023	10	12.07	4.7	2.69	4.22	0.5706	70.85	0.0064	0.1443	0.0622	0.0184	0.019	0.3449	95.6958	Other	95.3319	1.04897	12.661	4.93014	2.82172	4.42664	0.59854	74.3193	0.00671339	0.151366	0.0652457	0.019301	0.0199304	0.361789
Other low resolution samples (5cm)
Sample	Lab-ID	Site-Hole	Core	Section	Core depth (cm)		Composite depth (m)		EPMA	Run Date	Beam diameter	Non-normalised													Tephra	Corrected normalised
					From	To	From	To				Al2O3	K2O	FeO	Na2O	CaO	SiO2	MgO	TiO2	MnO	P2O5	F	Cl	Analytical total		Corr. Total	Corr. Diff	Al2O3	K2O	FeO	Na2O	CaO	SiO2	MgO	TiO2	MnO	P2O5	F	Cl
DS_137.81	CI-140	1A	59	1	55	50	137.81	137.76	University of Potsdam	04102022	10	8.89	4.1	7.94	4.91	0.4734	66.51	0.0033	0.4838	0.3538	0.0521	0	0.1852	93.9017	Pantelleria Unknown	93.7164	1.06705	9.48607	4.3749	8.47237	5.23921	0.505141	70.9694	0.00352126	0.516238	0.377522	0.0555933	0	0.197617
DS_137.81	CI-140	1A	59	1	55	50	137.81	137.76	University of Potsdam	04102022	10	10.14	4.15	6.74	5.26	0.3259	67.44	0.0162	0.3198	0.2815	0.0212	0	0.1743	94.869	Pantelleria Unknown	94.6946	1.05603	10.7081	4.38251	7.11762	5.5547	0.344159	71.2184	0.0171076	0.337717	0.297271	0.0223878	0	0.184065
DS_137.81	CI-140	1A	59	1	55	50	137.81	137.76	University of Potsdam	04102022	10	8.88	4.02	8.18	5.39	0.5285	66	0.0332	0.4787	0.4015	0.0301	0.0114	0.1857	94.1391	Pantelleria Unknown	93.942	1.06449	9.45264	4.27924	8.7075	5.73758	0.562581	70.2561	0.035341	0.50957	0.427391	0.032041	0.0121351	0.197675
DS_137.81	CI-140	1A	59	1	55	50	137.81	137.76	University of Potsdam	04102022	10	8.3	4.07	7.92	5.29	0.3938	67.65	0	0.4224	0.3531	0.0116	0	0.2317	94.6427	Pantelleria Unknown	94.4109	1.0592	8.79136	4.31094	8.38886	5.60317	0.417113	71.6549	0	0.447406	0.374003	0.0122867	0	0.245417
DS_137.81	CI-140	1A	59	1	55	50	137.81	137.76	University of Potsdam	04102022	10	8.59	3.9	7.89	4.86	0.4777	67.68	0.0288	0.4245	0.3745	0.021	0	0.1989	94.4454	Pantelleria Unknown	94.2465	1.06105	9.1144	4.13808	8.37166	5.15669	0.506862	71.8117	0.0305582	0.450415	0.397362	0.022282	0	0.211042
DS_137.81	CI-140	1A	59	1	55	50	137.81	137.76	University of Potsdam	04102022	10	8.08	4.02	7.53	5.59	0.353	67.8	0.0225	0.3632	0.3543	0.0116	0.037	0.2313	94.393	Pantelleria Unknown	94.1246	1.06242	8.58437	4.27093	8.00003	5.93894	0.375035	72.0322	0.0239045	0.385871	0.376416	0.0123241	0.0393096	0.245738
DS_137.81	CI-140	1A	59	1	55	50	137.81	137.76	University of Potsdam	04102022	10	7.65	3.9	8.43	5.02	0.4653	67.77	0.0276	0.4586	0.3892	0.0162	0	0.2355	94.3624	Pantelleria Unknown	94.1269	1.0624	8.12733	4.14334	8.95599	5.33323	0.494333	71.9985	0.0293221	0.487215	0.413484	0.0172108	0	0.250194
DS_137.81	CI-140	1A	59	1	55	50	137.81	137.76	University of Potsdam	04102022	10	12.78	4.43	3.19	4.56	0.5477	67.57	0.0139	0.2075	0.0954	0.0047	0.0194	0.2791	93.6977	Unknown	93.3992	1.07067	13.6832	4.74308	3.41545	4.88227	0.586408	72.3454	0.0148824	0.222165	0.102142	0.00503216	0.0207711	0.298825
DS_137.81	CI-140	1A	59	1	55	50	137.81	137.76	University of Potsdam	04102022	10	12.17	4.45	3.45	4.66	0.4724	69.04	0.0005	0.2531	0.0664	0	0	0.296	94.8585	Unknown	94.5624	1.0575	12.8698	4.70589	3.64838	4.92796	0.499564	73.01	0.000528751	0.267654	0.0702182	0	0	0.313021
DS_137.81	CI-140	1A	59	1	55	50	137.81	137.76	University of Potsdam	04102022	10	12.79	4.42	3.17	5.01	0.5143	67.56	0.0295	0.2261	0.0909	0	0	0.2789	94.0897	Unknown	93.8108	1.06598	13.6338	4.71161	3.37914	5.34054	0.548231	72.0173	0.0314463	0.241017	0.0968972	0	0	0.297301
DS_137.81	CI-140	1A	59	1	55	50	137.81	137.76	University of Potsdam	04102022	10	12.87	4.35	3.26	5.09	0.5319	68.33	0.0157	0.189	0.0854	0.0302	0	0.2525	95.0048	Unknown	94.7522	1.05538	13.5828	4.59092	3.44055	5.37191	0.561359	72.1144	0.0165695	0.199468	0.0901298	0.0318726	0	0.266485
DS_137.81	CI-140	1A	59	1	55	50	137.81	137.76	University of Potsdam	04102022	10	12.94	4.12	3.45	4.93	0.7004	66.92	0.036	0.2604	0.1073	0	0	0.226	93.6901	Unknown	93.4641	1.06993	13.8449	4.40811	3.69126	5.27475	0.749379	71.5997	0.0385175	0.27861	0.114803	0	0	0.241804
DS_137.81	CI-140	1A	59	1	55	50	137.81	137.76	University of Potsdam	04102022	10	10.79	4.29	2.41	4.54	0.1328	73.19	0.0133	0.141	0.1322	0.0164	0	0.3655	96.0213	Unknown	95.6557	1.04542	11.28	4.48483	2.51945	4.74619	0.138831	76.514	0.013904	0.147404	0.138204	0.0171448	0	0.3821
DS_137.81	CI-140	1A	59	1	55	50	137.81	137.76	University of Potsdam	04102022	10	17.31	6.44	2.23	5.95	1.2985	58.73	0.2979	0.4761	0.1521	0.0505	0	0.6202	93.5553	Ischia Unknown	92.9351	1.07602	18.6259	6.92957	2.39952	6.40232	1.39721	63.1946	0.320546	0.512293	0.163663	0.054339	0	0.667347

## Sheet: S2 Trace elements
				Table S2: Trace element glass compositions from the glass shards that presented Campanian Ignimbrite compositions in major and minor elements from selected samples of DS_137.51 and DS_137.495
Sample	Lab-ID	Site-Hole	Core	Section	Core depth (cm)		Composite depth (m)		LA-ICP-MS	Run Date	Beam diameter																												Tephra correlation
					From	To	From	To				Al(27)	Sc(45)	Ti(47)	V(51)	Mn(55)	Ni(60)	Rb(85)	Sr(88)	Y(89)	Zr(90)	Nb(93)	Ba(138)	La(139)	Ce(140)	Pr(141)	Nd(146)	Sm(147)	Eu(153)	Gd(157)	Dy(163)	Er(166)	Yb(172)	Lu(175)	Ta(181)	Pb(208)	Th(232)	U(238)
DS_137.51	CI-134	1A	59	1	25	20	137.51	137.46	GEOMAR Kiel	24052023	20	109004	5.1207	2587.84	68.4544	869.065	<LOD	290.57	643.338	16.9732	194.491	31.6066	873.496	44.6339	86.1944	9.61415	35.3218	6.72715	2.26338	8.27577	5.50559	2.42271	2.12874	0.227107	1.81671	41.104	14.4873	4.38362	CI
DS_137.51	CI-134	1A	59	1	25	20	137.51	137.46	GEOMAR Kiel	24052023	20	121599	3.05743	2837.06	15.3846	1960.31	<LOD	485.685	23.0344	66.6016	731.804	118.531	17.513	155.392	282.803	27.2174	106.268	18.1776	1.23982	12.067	11.4834	5.30424	5.16346	1.51076	5.79573	66.7829	64.3245	20.934	CI
DS_137.51	CI-134	1A	59	1	25	20	137.51	137.46	GEOMAR Kiel	24052023	20	103586	3.9042	2381.85	60.8127	942.076	<LOD	271.932	500.239	22.7301	199.368	29.1434	432.324	50.6181	104.478	12.6425	34.4176	6.48433	1.99884	3.06675	4.3468	1.38003	4.10861	<LOD	2.28405	40.3735	16.7293	4.5377	CI
DS_137.51	CI-134	1A	59	1	25	20	137.51	137.46	GEOMAR Kiel	24052023	20	108153	4.74551	2638.75	16.1237	1766.42	35.7372	367.54	22.8028	64.8724	689.847	114.988	22.6035	137.172	252.269	26.1499	80.5781	18.4571	1.13109	11.1706	10.7007	4.6086	3.26211	1.30586	4.76625	65.458	54.484	18.2622	CI
DS_137.51	CI-134	1A	59	1	25	20	137.51	137.46	GEOMAR Kiel	24052023	20	103091	3.03246	2539.04	14.9691	1755.88	<LOD	436.971	13.417	54.0131	660.463	107.85	23.1859	131.966	244.049	25.3826	80.7109	16.4602	1.06541	9.76106	9.17449	4.97389	5.31846	0.629726	4.7572	74.6131	53.8093	17.1793	CI
DS_137.495	PT1779	1A	59	1	23.5	22.5	137.495	137.485	GEOMAR Kiel	24052023	20	116328	-0.887697	2577.59	14.3609	1765.34	<LOD	436.399	30.5931	53.9444	668.092	117.805	26.7357	138.612	250.462	28.498	83.9514	12.6464	1.06987	13.1547	16.079	7.65142	7.09301	1.42849	4.83774	73.1441	53.1452	20.3987	CI
DS_137.495	PT1779	1A	59	1	23.5	22.5	137.495	137.485	GEOMAR Kiel	24052023	20	108858	6.41822	2376.49	18.5375	1434.25	<LOD	376.124	38.5297	35.113	466.963	76.4869	34.6159	102.92	175.047	16.7522	63.0407	14.6201	0.41981	3.53246	6.93191	3.51444	4.29861	0.177549	3.78446	57.9608	38.1641	12.808	CI

## Sheet: S3 EPMA Secondary standards
Table S3: Major and minor elements from secondary standards that were run along side the investigated samples on the GFZ Potsdam EPMA and University of Potsdam EPMA
Sample	EPMA	Run Date	Beam Diameter	Al2O3	K2O	FeO	Na2O	CaO	SiO2	MgO	TiO2	MnO	P2O5	F	Cl	Total
Lipari	GFZ-Potsdam	16052023	10	13.18	4.95	1.76	3.81	0.75	73.85	0.05	0.07	0.04	0	0	0.35	98.81
Gor-132-G	GFZ-Potsdam	16052023	10	11.02	0.03	10.21	0.88	8.4	45.72	22.56	0.32	0.15	0.03	0	0	99.32
St-Hs-6-80-G	GFZ-Potsdam	16052023	10	17.82	1.27	4.52	4.55	5.15	63.65	1.92	0.68	0.05	0.21	0	0.02	99.83
ATHO-G	GFZ-Potsdam	16052023	10	12.13	2.61	3.51	4.02	1.71	75.35	0.08	0.23	0.13	0.04	0	0.04	99.85
Gor-132-G	University of Potsdam	4102022	10	10.98	0.035	10.617	0.705	8.46	45.793	21.518	0.317	0.169	0.02	0	0.006	98.619
Gor-132-G	University of Potsdam	4102022	10	10.972	0.039	10.805	0.837	8.497	45.609	21.593	0.29	0.15	0	0	0.01	98.8
Gor-132-G	University of Potsdam	4102022	10	11.221	0.031	10.892	0.973	8.543	45.289	21.414	0.323	0.189	0.054	0	0.004	98.932
VG-568	University of Potsdam	4102022	10	12.038	4.878	1.125	3.72	0.448	76.021	0.041	0.091	0.001	0.037	0.129	0.12	98.568
VG-568	University of Potsdam	4102022	10	12.238	4.745	1.222	3.702	0.433	77.09	0.033	0.087	0	0.001	0.107	0.086	99.68
St-Hs-6-80-G	University of Potsdam	4102022	10	17.889	1.308	4.539	4.573	5.343	63.001	1.875	0.711	0.109	0.123	0	0.022	99.488
St-Hs-6-80-G	University of Potsdam	4102022	10	17.844	1.324	4.273	4.947	5.371	63.363	1.919	0.685	0.119	0.106	0	0.017	99.964
St-Hs-6-80-G	University of Potsdam	4102022	10	17.853	1.249	4.489	4.521	5.324	63.508	1.868	0.677	0.101	0.199	0	0.018	99.803
Lipari	University of Potsdam	4102022	10	13.039	5.11	1.656	4.04	0.722	72.595	0.051	0.103	0.033	0	0.016	0.349	97.628
Lipari	University of Potsdam	4102022	10	13.156	5.134	1.596	3.997	0.757	73.056	0.034	0.077	0.066	0.03	0.054	0.327	98.187

## Sheet: S4LA-ICP-MS Secondary standards
Table S4: Trace elements from secondary standards that were run along side the investigated samples on the GEOMAR Kiel LA-ICP-MS
Sample	LA-ICP-MS	Run Date	Beam diameter	Al(27)	Sc(45)	Ti(47)	V(51)	Mn(55)	Ni(60)	Rb(85)	Sr(88)	Y(89)	Zr(90)	Nb(93)	Ba(138)	La(139)	Ce(140)	Pr(141)	Nd(146)	Sm(147)	Eu(153)	Gd(157)	Dy(163)	Er(166)	Yb(172)	Lu(175)	Ta(181)	Pb(208)	Th(232)	U(238)
Lipari	GEOMAR Kiel	24052023	20	70582	2.85878	516.518	1.15718	530.114	-15.7137	313.828	17.3519	46.0649	206.595	37.6158	17.8575	72.0399	135.557	13.3914	46.1394	10.4154	0.251345	3.67067	6.48037	4.26532	4.5292	0.618361	1.04885	31.108	60.8004	16.249
Lipari	GEOMAR Kiel	24052023	20	74941.4	2.69746	573.809	0.102219	519.787	-6.37092	301.231	21.2738	40.3044	196.494	33.3086	19.7898	71.7173	121.208	13.6632	36.5326	7.84575	0.295724	6.44953	7.88132	4.81166	5.13956	0.861183	2.82438	31.5748	53.0531	16.5981
Lipari	GEOMAR Kiel	24052023	20	65433.2	2.30707	521.305	0.0495956	523.82	18.9533	338.416	16.2562	40.805	185.106	31.4192	15.4612	64.8599	129.077	11.6939	40.6649	10.51	0.226825	5.33974	5.43481	3.9633	4.66752	0.354221	2.48033	30.7302	52.6621	16.1648
ATHO-G	GEOMAR Kiel	24052023	20	65990.7	7.8571	1591.98	3.3163	892.853	-12.2916	60.1626	92.2548	100.15	506.344	61.6815	547.434	57.3919	126.318	16.1546	64.008	13.6519	3.06271	14.504	17.9513	11.1484	9.25517	1.43962	3.27236	5.62112	7.81028	1.91573
ATHO-G	GEOMAR Kiel	24052023	20	68033.6	5.95876	1635.65	2.71542	876.443	6.59765	63.3368	90.4753	91.636	560.978	58.3116	544.672	54.2398	124.904	16.2964	59.2129	19.391	2.87947	14.3049	16.972	9.85739	11.2476	1.51912	3.10391	5.46713	7.20902	2.60733
ATHO-G	GEOMAR Kiel	24052023	20	63523.8	5.26872	1577.87	2.91731	848.386	12.9053	58.2397	92.7776	85.8898	472.976	46.6333	549.285	52.4075	125.073	13.8206	49.1998	13.5955	2.48391	13.0368	15.0711	9.87048	9.7969	1.14102	3.21294	4.83649	6.79562	1.93805
StHs-6-80-G	GEOMAR Kiel	24052023	20	89848.6	12.1256	4096.36	84.1413	586.45	26.5214	33.748	461.775	10.1524	114.759	7.37794	304.881	12.6266	25.7011	2.98465	12.3458	3.81402	1.40751	2.59488	2.30916	1.22017	0.558139	0.186399	0.595246	8.67369	1.99934	1.09276
StHs-6-80-G	GEOMAR Kiel	24052023	20	99189	9.94572	4502.08	92.3432	611.55	-8.27574	36.1715	548.984	13.5024	117.768	6.74975	305.064	12.4876	26.4279	3.04148	11.5726	3.02028	0.949	2.71726	3.00924	1.23177	1.35328	0.196642	0.50993	8.74583	2.38143	0.951918
StHs-6-80-G	GEOMAR Kiel	24052023	20	88336.4	11.154	4211.68	90.077	583.61	33.6301	29.0371	470.266	10.4096	113.098	2.78233	304.016	11.217	27.0203	3.01979	10.4948	3.24284	0.692317	1.20421	2.52287	1.19395	0.712974	0.215655	0.303701	9.19089	1.8027	0.845686
GOR-132-G	GEOMAR Kiel	24052023	20	68805.8	36.8659	1862.88	229.861	1304.6	1343.88	0.905248	18.2004	11.6824	8.57717	-0.158811	1.07637	0.118659	0.51161	0.0600992	0.621826	-0.205775	0.267536	0.972681	1.9584	1.08342	1.87891	0.419363	0.0182794	25.5666	0.0176524	0.0391072
GOR-132-G	GEOMAR Kiel	24052023	20	49629.4	30.1647	1324.57	177.555	991.443	1035.59	1.77495	7.7666	11.5839	5.70496	1.77843	0.622453	0.121905	0.28509	0.0237288	0.0835476	0.136176	0.0379474	0.748698	1.81603	1.70932	1.87455	0.231451	0.262796	16.0477	-0.00180126	0.0368964
GOR-132-G	GEOMAR Kiel	24052023	20	53387.8	30.543	1645.61	221.61	1137.76	1126.74	-0.820282	10.6041	11.8054	9.75469	-0.538789	1.03378	0.0820757	0.349599	0.0484146	0.618244	0.082976	0.388105	1.88687	2.64183	1.30642	0.810887	0.268249	0.178762	18.5198	-0.00354446	0.02
NIST610	GEOMAR Kiel	24052023	20	9503.86	394.078	471.988	438.478	440.961	440.114	424.03	482.318	448.308	451.662	447.531	412.759	412.193	438.854	423.146	414.938	466.195	416.687	439.522	423.542	449.423	419.124	416.839	399.233	392.851	430.671	429.179
NIST610	GEOMAR Kiel	24052023	20	9118.09	475.685	479.357	421.424	439.883	414.794	386.098	482.473	431.496	392.508	440.095	433.003	427.746	423.386	431.231	406.249	393.036	436.237	416.732	407.844	415.396	440.152	421.131	452.927	420.9	442.148	451.236
NIST610	GEOMAR Kiel	24052023	20	9802.98	442.907	453.687	435.642	433.885	430.452	419.076	490.329	457.544	451.429	441.573	415.602	408.798	432.973	432.179	401.219	432.259	427.843	418.678	445.244	470.353	413.407	410.491	422.9	400.175	430.942	455.91
NIST610	GEOMAR Kiel	24052023	20	8852.75	423.108	495.955	423.989	446.213	423.693	392.745	474.056	424.023	396.017	446.038	429.335	429.226	429.126	420.295	419.268	426.515	423.243	436.131	387.626	396.519	443.134	424.925	426.669	410.945	439.971	423.583
NIST610	GEOMAR Kiel	24052023	20	9379.29	467.464	471.673	444.554	441.517	439.328	412.928	513.139	437.211	425.466	465.296	421.551	425.93	427.539	442.535	433.37	471.658	432.702	425.428	423.915	438.837	427.991	435.973	443.854	427.099	454.343	445.401
NIST610	GEOMAR Kiel	24052023	20	9284.99	402.37	477.989	416.542	438.965	416.698	399.073	453.17	444.013	421.829	422.993	423.328	413.249	434.993	412.594	388.11	390.724	420.194	430.615	409.988	429.278	429.868	402.071	407.828	386.498	418.602	435.845
NIST612	GEOMAR Kiel	24052023	20	9920.15	41.1531	60.1821	39.5798	40.7816	50.6439	26.393	77.634	41.7067	35.4592	36.4212	35.6489	35.5537	35.7358	39.1742	39.262	33.387	32.755	44.123	34.6363	34.3401	39.9257	32.3018	33.1688	37.3103	34.3079	36.1318
NIST612	GEOMAR Kiel	24052023	20	9780.5	39.59	14.3173	35.5738	36.1066	25.6143	31.3852	81.1926	39.048	47.0561	35.6977	40.8537	33.623	36.3041	37.0108	36.3633	36.2688	31.9876	40.5273	36.061	35.2743	33.7328	34.0581	38.7772	37.4319	35.4515	36.2378
NIST612	GEOMAR Kiel	24052023	20	10273.6	35.5577	44.2072	37.2228	35.692	24.1728	30.9449	75.5016	36.4672	34.8472	39.9913	43.5217	36.2525	34.9285	37.328	25.3767	36.489	33.2697	37.2827	30.8003	34.566	38.7656	37.6289	36.2318	37.6001	32.7223	34.9194
NIST612	GEOMAR Kiel	24052023	20	9998.31	37.5814	31.9218	33.8628	32.731	25.2245	28.4519	66.9729	35.9141	32.2842	32.9059	41.9941	32.5315	34.6591	32.0099	25.7819	30.5781	37.5693	33.431	28.5989	31.2853	31.0128	31.1405	27.2401	33.767	31.1559	29.7811
NIST612	GEOMAR Kiel	24052023	20	8700.22	38.1343	55.9243	33.3438	35.7802	42.7034	28.2392	61.3326	39.5292	32.6078	32.2888	36.8525	32.7915	37.1282	32.9498	24.0659	30.0681	32.1909	32.3637	33.3889	33.1867	34.0377	34.119	33.4282	31.9622	33.6895	31.548
NIST612	GEOMAR Kiel	24052023	20	9314.66	37.084	42.341	33.1806	32.4936	38.0874	25.6752	70.1	38.6344	28.3838	31.275	32.7526	28.5896	31.5256	32.1995	27.5622	38.4605	34.2902	29.3399	35.4314	34.0036	36.4148	31.4606	29.9379	31.5313	29.8158	30.601
